# Supplementary material for: Whole-Genome Sequencing Identifies a Rice Grain Shape Mutant, gs9–1
Source: Rice (N Y). 2019 Jul 18;12:52. doi: 10.1186/s12284-019-0308-8 (PMC6639446; doi:10.1186/s12284-019-0308-8)
Supplement: Supplementary file 2 — Table S6. The phenotype of Kitaake and gs9–1. Table S7. Results for BLASTP against Oryza sativa Japonica Group IRGSP-1.0 (Proteins). (XLSX 25 kb) [file 12284_2019_308_MOESM2_ESM.xlsx]

## Sheet: Table S6, gs9-1 phenotype
Table S6 The phenotype of Kitaake and gs9-1 in BC2F3
	Lines	Grain Length (mm)	Grain width (mm)	Length/Width			Lines (BC2F3)	Grain Length (mm)	Grain width (mm)	Length/Width
1	Kit-1	6.794	3.301	2.061		1	V418,1-4	5.973	3.526	1.705
2	Kit-2	6.812	3.243	2.107		2	V418,1-6	5.878	3.55	1.659
3	Kit-3	6.71	3.205	2.101		3	V418,2-5	5.943	3.579	1.667
4	Kit-4	6.904	3.282	2.11		4	V418,2-6	6.031	3.636	1.664
5	Kit-5	6.633	3.168	2.1		5	V418,2-7	5.697	3.52	1.623
	Average	6.7706	3.2398	2.0958		6	V418,3-8	5.844	3.436	1.707
						7	V418,4-5	5.883	3.546	1.664
						8	V418,4-7	5.906	3.545	1.668
						9	V418,5-6	6	3.536	1.702
						10	V418,6-1	5.967	3.523	1.695
						11	V418,7-2	5.89	3.499	1.688
						12	V418,7-3	5.93	3.443	1.724
						13	V418,7-4	5.799	3.59	1.617
						14	V418,7-5	5.88	3.591	1.639
						15	V418,7-8	5.984	3.6	1.663
						16	V418,10-4	5.881	3.537	1.665
						17	V418,10-7	5.838	3.492	1.68
						18	V418,11-4	6.038	3.549	1.704
						19	V418,11-6	6.032	3.479	1.741
						20	V418,11-8	5.921	3.516	1.685
						21	V418,12-4	5.913	3.488	1.702
						22	V418,13-5	5.9	3.505	1.687
						23	V418,13-8	5.845	3.435	1.704
						24	V418,15-1	5.937	3.597	1.654
						25	V418,15-5	5.936	3.529	1.686
						26	V418,15-6	5.974	3.626	1.652
						27	V418,16-1	6.007	3.507	1.719
						28	V418,17-6	5.891	3.487	1.695
						29	V418,18-2	5.969	3.568	1.675
						30	V418,18-6	5.943	3.553	1.677
						31	V418,19-3	5.966	3.605	1.657
						32	V418,19-5	5.855	3.565	1.644
						33	V418,20-1	5.905	3.581	1.652
						34	V418,20-3	5.941	3.517	1.695
						35	V418,20-5	5.996	3.602	1.671
						36	V418,20-6	5.961	3.517	1.698
						37	V418,20-8	5.928	3.553	1.677
						38	V418,21-1	5.89	3.589	1.646
						39	V418,21-3	5.883	3.593	1.641
						40	V418,21-7	6.006	3.653	1.647
						41	V418,21-8	5.862	3.546	1.657
						42	V418,22-3	5.965	3.57	1.677
						43	V418,22-6	5.933	3.42	1.744
						44	V418,24-4	5.816	3.458	1.688
						45	V418,24-8	6.007	3.702	1.624
						46	V418,25-4	5.912	3.521	1.681
						47	V418,26-1	5.953	3.547	1.686
						48	V418,26-2	5.913	3.495	1.695
						49	V418,26-5	5.847	3.517	1.664
						50	V418,26-7	5.872	3.452	1.707
						51	V418,27-2	6.048	3.606	1.684
						52	V418,28-1	5.999	3.508	1.717
						53	V418,29-2	5.936	3.544	1.677
						54	V418,30-4	5.992	3.572	1.68
						55	V418,30-5	5.956	3.517	1.697
						56	V418,31-1	5.993	3.535	1.699
						57	V418,31-5	5.913	3.567	1.662
						58	V418,31-7	5.85	3.478	1.686
						59	V418,32-5	5.87	3.475	1.692
						60	V418,32-7	5.908	3.552	1.666
						61	V418,33-3	6.045	3.587	1.687
						62	V418,33-6	5.918	3.502	1.693
						63	V418,33-8	5.956	3.535	1.69
						64	V418,35-2	5.935	3.557	1.676
						65	V418,34-4	5.991	3.437	1.749
						66	V418,36-1	5.827	3.63	1.606
						67	V418,36-3	5.948	3.564	1.672
						68	V418,37-6	5.94	3.593	1.654
						69	V418,38-2	5.986	3.515	1.707
						70	V418,38-6	5.781	3.437	1.684
						71	V418,39-1	5.903	3.449	1.72
						72	V418,39-3	5.746	3.42	1.684
						73	V418,40-8	5.899	3.547	1.669
						74	V418,41-6	5.92	3.521	1.685
						75	V418,42-3	5.945	3.512	1.699
						76	V418,43-1	5.938	3.481	1.709
						77	V418,43-4	5.684	3.31	1.724
						78	V418,44-4	6.043	3.455	1.754
						79	V418,44-5	5.904	3.52	1.679
						80	V419,1-8	5.772	3.514	1.648
						81	V419,2-1	5.879	3.454	1.709
						82	V419,5-6	5.983	3.501	1.717
						83	V419,6-8	5.899	3.509	1.685
						84	V419,7-5	5.815	3.501	1.665
						85	V419,8-3	5.796	3.449	1.685
						86	V419,9-3	5.936	3.568	1.668
						87	V419,9-6	6.013	3.534	1.707
						88	V419,10-4	5.907	3.582	1.651
						89	V419,10-5	5.832	3.511	1.665
						90	V419,12-7	5.875	3.453	1.707
						91	V419,13-5	5.981	3.496	1.718
						92	V419,14-6	5.87	3.522	1.671
						93	V419,15-6	5.903	3.427	1.729
						94	V419,16-5	6.002	3.528	1.706
						95	V419,16-3	6.003	3.496	1.721
						96	V419,17-4	5.923	3.458	1.717
						97	V419,19-3	5.836	3.581	1.632
						98	V419,19-5	5.937	3.509	1.697
						99	V419,20-3	5.871	3.494	1.687
						100	V419,21-7	5.849	3.561	1.646
						101	V419,21-5	5.876	3.476	1.693
						102	V419,22-5	5.89	3.474	1.703
						103	V419,22-8	5.761	3.501	1.647
						104	V419,23-2	5.965	3.53	1.693
						105	V419,23-5	5.932	3.534	1.682
						106	V419,23-6	5.903	3.446	1.716
						107	V419,24-5	5.797	3.518	1.651
						108	V419,25-4	5.836	3.453	1.696
						109	V419,27-4	5.877	3.558	1.657
						110	V419,27-8	5.998	3.559	1.689
						111	V419,28-2	5.84	3.48	1.682
						112	V419,30-2	5.801	3.484	1.668
						113	V419,30-6	5.873	3.439	1.713
						114	V419,30-7	5.988	3.53	1.703
						115	V419,31-5	5.901	3.586	1.649
						116	V419,32-3	5.84	3.497	1.676
						117	V419,32-5	5.816	3.525	1.652
						118	V419,33-7	5.895	3.532	1.672
						119	V419,33-8	5.957	3.573	1.67
						120	V419,34-4	5.881	3.557	1.654
						121	V419,34-6	5.863	3.542	1.66
						122	V419,35-7	5.822	3.517	1.658
						123	V419,35-8	5.915	3.616	1.638
							Average	5.90995	3.52433	1.68143

## Sheet: Table S7  BLASTP
Results for BLASTP against Oryza sativa Japonica Group IRGSP-1.0 (Proteins)
Subject name	Gene hit	Genomic Location	Orientation	Length	Score	E-val	%ID
Os09t0114500-01	BRITTLE CULM 12	9:1158619-1167161	Forward	1017	5043	0	100
Os02t0742900-01	Os02g0742900	2:31128428-31129217	Reverse	91	360	1.4e-40	71.4
Os02t0742900-01	Os02g0742900	2:31127444-31128197	Reverse	94	238	5.8e-24	52.1
Os02t0742800-01	Os02g0742800	2:31122457-31122800	Reverse	73	238	5.8e-24	57.5
Os02t0742900-01	Os02g0742900	2:31127173-31127404	Reverse	50	219	2.2e-21	86
Os12t0590500-00	Os12g0590500	12:24713564-24714026	Reverse	72	211	2.7e-20	59.7
Os05t0117798-01	KIN5A	5:942868-943247	Forward	64	210	3.8e-20	65.6
Os03t0773600-01	KIN8B	3:32068401-32068985	Forward	89	195	4.1e-18	46.1
Os08t0558400-01	Os08g0558400	8:27946844-27947095	Reverse	58	191	1.5e-17	65.5
Os04t0666900-01	Os04g0666900	4:34040565-34040842	Reverse	57	176	1.6e-15	57.9
Os04t0666900-02	Os04g0666900	4:34040565-34040842	Reverse	57	176	1.6e-15	57.9
Os01t0605500-00	KIN8A	1:23851955-23852231	Reverse	61	176	1.6e-15	55.7
Os11t0552600-01	Os11g0552600	11:20575128-20575885	Reverse	63	174	3e-15	52.4
Os08t0117000-01	POLLEN SEMI-STERILITY 1	8:951379-951698	Forward	56	172	5.6e-15	53.6
Os04t0434600-00	Os04g0434600	4:21616021-21616341	Reverse	63	172	5.6e-15	50.8
Os01t0513900-01	KIN7A	1:18154561-18154749	Forward	63	167	2.7e-14	50.8
Os03t0114000-01	Os03g0114000	3:789298-789745	Forward	71	166	3.7e-14	46.5
Os02t0775400-01	SKIP interacting protein 26, SKIPa-interacting protein 26, SKIPa-interacting protein 26	2:32735719-32736013	Reverse	63	166	3.7e-14	49.2
Os10t0512800-01	RING finger protein OsRFPHC-10, RING-HC protein 10, SKIP interacting protein 13, SKIPa-interacting protein 13, SKIPa-interacting protein 13	10:19761689-19762003	Reverse	60	165	5e-14	55
Os09t0528000-01	KIN7J	9:20656793-20656969	Forward	59	165	5e-14	52.5
Os09t0528000-02	KIN7J	9:20656793-20656969	Forward	59	165	5e-14	52.5
Os05t0154700-01	SMALL AND ROUND SEED 3	5:3207983-3208234	Forward	52	163	9.5e-14	57.7
Os01t0744000-01	KIN14C	1:31103761-31104101	Forward	81	163	9.5e-14	42
Os05t0521300-04	PSEUDO-PHOSPHOTRANSFER PROTEIN 3	5:25921315-25921702	Reverse	81	162	1.3e-13	40.7
Os01t0625200-01	Os01g0625200	1:24961260-24961499	Forward	52	162	1.3e-13	55.8
Os01t0243100-01	Os01g0243100	1:7891985-7892341	Forward	57	162	1.3e-13	56.1
Os05t0397900-01	KIN14J	5:19361572-19361993	Forward	71	159	3.3e-13	46.5
Os02t0742800-01	Os02g0742800	2:31123825-31124015	Reverse	38	158	4.5e-13	86.8
Os02t0645100-01	KIN7C	2:25975161-25975340	Reverse	60	158	4.5e-13	50
Os02t0644400-00	Os02g0644400	2:25924994-25925173	Reverse	60	158	4.5e-13	50
Os08t0547500-02	Os08g0547500	8:27439893-27440069	Reverse	59	156	8.5e-13	50.8
Os08t0547500-01	Os08g0547500	8:27439893-27440069	Reverse	59	156	8.5e-13	50.8
Os06t0554700-01	Os06g0554700	6:21109725-21110046	Forward	57	156	8.5e-13	50.9
Os04t0538800-01	KIN7F	4:26964990-26965166	Reverse	59	156	8.5e-13	50.8
Os03t0301800-01	Os03g0301800	3:10631907-10632170	Reverse	57	155	1.2e-12	52.6
Os12t0547500-01	Kinesin O12, Kinesin OsKCH1	12:22131264-22131515	Forward	57	153	2.2e-12	50.9
Os02t0229600-00	OsSTA55	2:7280369-7280614	Reverse	57	148	1e-11	49.1
Os12t0616000-01	Os12g0616000	12:26132795-26133127	Reverse	53	147	1.4e-11	54.7
Os05t0521300-04	PSEUDO-PHOSPHOTRANSFER PROTEIN 3	5:25920493-25920751	Reverse	57	147	1.4e-11	49.1
Os01t0744000-02	KIN14C	1:31104681-31104925	Forward	57	147	1.4e-11	49.1
Os01t0744000-01	KIN14C	1:31104681-31104925	Forward	57	147	1.4e-11	49.1
Os02t0742900-01	Os02g0742900	2:31128159-31128400	Reverse	48	141	9.4e-11	62.5
Os09t0528000-01	KIN7J	9:20656416-20656648	Forward	50	138	2.4e-10	60
Os09t0528000-02	KIN7J	9:20656416-20656648	Forward	50	138	2.4e-10	60
Os03t0773600-01	KIN8B	3:32068167-32068415	Forward	52	137	3.3e-10	55.8
Os08t0547500-02	Os08g0547500	8:27440308-27440531	Reverse	50	136	4.5e-10	58
Os08t0547500-01	Os08g0547500	8:27440308-27440531	Reverse	50	136	4.5e-10	58
Os01t0105400-01	Os01g0105400	1:291379-291516	Forward	46	135	6.2e-10	54.3
Os05t0459400-01	KIN10C	5:22575594-22575790	Forward	37	134	8.4e-10	64.9
Os05t0459400-02	KIN10C	5:22575594-22575790	Forward	37	134	8.4e-10	64.9
Os03t0152900-01	KINUA	3:2916882-2917862	Forward	54	132	1.6e-09	46.3
Os05t0521300-04	PSEUDO-PHOSPHOTRANSFER PROTEIN 3	5:25920746-25921047	Reverse	73	130	3e-09	41.1
Os01t0513900-01	KIN7A	1:18153689-18154566	Forward	49	129	4e-09	57.1
Os12t0616000-01	Os12g0616000	12:26133128-26133295	Reverse	56	128	5.5e-09	50
Os02t0645100-01	KIN7C	2:25975846-25976076	Reverse	46	128	5.5e-09	63
Os08t0117000-01	POLLEN SEMI-STERILITY 1	8:950298-950791	Forward	70	127	7.6e-09	35.7
Os05t0117798-01	KIN5A	5:941990-942094	Forward	35	127	7.6e-09	57.1
Os04t0629700-02	Os04g0629700	4:32034325-32034560	Reverse	48	127	7.6e-09	54.2
Os04t0629700-03	Os04g0629700	4:32034325-32034560	Reverse	48	127	7.6e-09	54.2
Os04t0629700-01	Os04g0629700	4:32034325-32034560	Reverse	48	127	7.6e-09	54.2
Os01t0744000-02	KIN14C	1:31104386-31104686	Forward	73	127	7.6e-09	39.7
Os01t0744000-01	KIN14C	1:31104386-31104686	Forward	73	127	7.6e-09	39.7
Os01t0243100-01	Os01g0243100	1:7891823-7891990	Forward	56	127	7.6e-09	48.2
Os05t0459400-01	KIN10C	5:22575356-22575608	Forward	54	126	1e-08	48.1
Os05t0459400-02	KIN10C	5:22575356-22575608	Forward	54	126	1e-08	48.1
Os04t0538800-01	KIN7F	4:26965291-26965510	Reverse	46	126	1e-08	60.9
Os03t0114000-01	Os03g0114000	3:789139-789291	Forward	51	126	1e-08	58.8
Os08t0558400-01	Os08g0558400	8:27947391-27947666	Reverse	63	124	1.9e-08	41.3
Os08t0558400-01	Os08g0558400	8:27947961-27948080	Reverse	40	122	3.6e-08	45
Os07t0105700-01	Os07g0105700	7:307435-307698	Reverse	57	122	3.6e-08	43.9
Os04t0666900-01	Os04g0666900	4:34040840-34041727	Reverse	85	122	3.6e-08	36.5
Os04t0666900-01	Os04g0666900	4:34041647-34042312	Reverse	61	122	3.6e-08	41
Os04t0666900-02	Os04g0666900	4:34040840-34041727	Reverse	85	122	3.6e-08	36.5
Os04t0666900-02	Os04g0666900	4:34041647-34042312	Reverse	61	122	3.6e-08	41
Os03t0152900-01	KINUA	3:2915020-2915507	Forward	44	122	3.6e-08	47.7
Os02t0644400-00	Os02g0644400	2:25925679-25925801	Reverse	41	122	3.6e-08	65.9
Os02t0229600-00	OsSTA55	2:7280609-7280906	Reverse	73	122	3.6e-08	39.7
Os12t0590500-00	Os12g0590500	12:24714373-24714837	Reverse	90	121	5e-08	33.3
Os12t0590500-00	Os12g0590500	12:24714030-24714366	Reverse	52	119	9.3e-08	50
Os03t0587200-01	KIN12C	3:21690898-21691999	Reverse	83	118	1.3e-07	34.9
Os09t0114500-03	BRITTLE CULM 12	9:1162888-1162956	Forward	23	117	1.7e-07	100
Os05t0459400-01	KIN10C	5:22574710-22574814	Forward	35	117	1.7e-07	60
Os03t0301800-01	Os03g0301800	3:10632165-10632299	Reverse	45	117	1.7e-07	53.3
Os11t0672400-00	Os11g0672400	11:27160449-27160583	Reverse	45	115	3.3e-07	53.3
Os03t0587200-01	KIN12C	3:21689998-21690255	Reverse	57	115	3.3e-07	40.4
Os08t0558400-01	Os08g0558400	8:27947111-27947348	Reverse	45	114	4.5e-07	55.6
Os05t0117798-01	KIN5A	5:942397-942585	Forward	63	114	4.5e-07	39.7
Os03t0114000-01	Os03g0114000	3:788633-789117	Forward	106	114	4.5e-07	29.2
Os05t0397900-01	KIN14J	5:19361446-19361574	Forward	43	111	1.1e-06	58.1
Os01t0605500-00	KIN8A	1:23852232-23852375	Reverse	48	111	1.1e-06	56.3
Os12t0616000-01	Os12g0616000	12:26133308-26133588	Reverse	61	110	1.6e-06	36.1
Os12t0547500-01	Kinesin O12, Kinesin OsKCH1	12:22131135-22131269	Forward	45	108	2.9e-06	51.1
Os12t0590500-00	Os12g0590500	12:24715120-24715302	Reverse	35	107	4e-06	54.3
Os08t0117000-01	POLLEN SEMI-STERILITY 1	8:951137-951265	Forward	43	107	4e-06	51.2
Os07t0105700-01	Os07g0105700	7:308045-308581	Reverse	64	107	4e-06	34.4
Os01t0605500-00	KIN8A	1:23853103-23853683	Reverse	40	107	4e-06	50
Os05t0117798-01	KIN5A	5:942634-942864	Forward	43	106	5.5e-06	55.8
Os04t0629700-02	Os04g0629700	4:32034576-32035021	Reverse	70	106	5.5e-06	40
Os04t0629700-03	Os04g0629700	4:32034576-32035021	Reverse	70	106	5.5e-06	40
Os04t0629700-01	Os04g0629700	4:32034576-32035021	Reverse	70	106	5.5e-06	40
Os02t0229600-00	OsSTA55	2:7281556-7281645	Reverse	30	106	5.5e-06	60
Os07t0105700-01	Os07g0105700	7:307687-308086	Reverse	75	105	7.5e-06	32
Os05t0154700-01	SMALL AND ROUND SEED 3	5:3206415-3206937	Forward	35	105	7.5e-06	57.1
Os04t0467901-00	Os04g0467901	4:23374846-23374929	Reverse	28	104	1e-05	64.3
Os04t0629700-02	Os04g0629700	4:32034980-32035485	Reverse	73	103	1.4e-05	31.5
Os04t0629700-03	Os04g0629700	4:32034980-32035485	Reverse	73	103	1.4e-05	31.5
Os04t0629700-01	Os04g0629700	4:32034980-32035485	Reverse	73	103	1.4e-05	31.5
Os03t0773600-01	KIN8B	3:32066159-32066941	Forward	30	103	1.4e-05	63.3
Os01t0260100-01	Os01g0260100	1:8739693-8739782	Reverse	30	103	1.4e-05	60
Os03t0152900-01	KINUA	3:2916644-2916872	Forward	48	102	1.9e-05	47.9
Os10t0512800-01	RING finger protein OsRFPHC-10, RING-HC protein 10, SKIP interacting protein 13, SKIPa-interacting protein 13, SKIPa-interacting protein 13	10:19766094-19766583	Reverse	40	101	2.6e-05	47.5
Os03t0114000-01	Os03g0114000	3:788522-788608	Forward	29	100	3.6e-05	58.6
Os05t0154700-01	SMALL AND ROUND SEED 3	5:3207506-3207685	Forward	60	99	4.9e-05	33.3
Os03t0152900-01	KINUA	3:2916297-2916577	Forward	65	98	6.7e-05	27.7
Os12t0547500-01	Kinesin O12, Kinesin OsKCH1	12:22130360-22130443	Forward	28	96	0.00013	57.1
Os02t0742800-01	Os02g0742800	2:31122813-31123668	Reverse	43	96	0.00013	41.9
Os07t0105700-01	Os07g0105700	7:308865-309081	Reverse	30	94	0.00024	53.3
Os04t0629700-02	Os04g0629700	4:32035722-32036163	Reverse	30	93	0.00032	56.7
Os04t0629700-03	Os04g0629700	4:32035722-32036163	Reverse	30	93	0.00032	56.7
Os04t0629700-01	Os04g0629700	4:32035722-32036163	Reverse	30	93	0.00032	56.7
Os01t0243100-01	Os01g0243100	1:7891543-7891810	Forward	56	93	0.00032	35.7
Os12t0547500-01	Kinesin O12, Kinesin OsKCH1	12:22130697-22131095	Forward	65	92	0.00044	29.2
Os03t0587200-01	KIN12C	3:21692242-21692463	Reverse	37	92	0.00044	40.5
Os05t0397900-01	KIN14J	5:19360682-19360765	Forward	28	91	0.00061	53.6
Os03t0773600-01	KIN8B	3:32067210-32068145	Forward	65	91	0.00061	33.8
Os02t0645100-01	KIN7C	2:25977033-25977224	Reverse	35	90	0.00083	48.6
Os08t0117000-01	POLLEN SEMI-STERILITY 1	8:949400-949858	Forward	28	89	0.0011	53.6
Os04t0666900-01	Os04g0666900	4:34042614-34042694	Reverse	27	89	0.0011	59.3
Os04t0666900-02	Os04g0666900	4:34042614-34042694	Reverse	27	89	0.0011	59.3
Os09t0528000-01	KIN7J	9:20655466-20655682	Forward	35	88	0.0016	45.7
Os09t0528000-02	KIN7J	9:20655466-20655682	Forward	35	88	0.0016	45.7
Os01t0513900-01	KIN7A	1:18152723-18152912	Forward	35	88	0.0016	48.6
Os02t0775400-01	SKIP interacting protein 26, SKIPa-interacting protein 26, SKIPa-interacting protein 26	2:32738211-32738618	Reverse	40	87	0.0021	40
Os01t0605500-00	KIN8A	1:23852418-23852747	Reverse	48	87	0.0021	39.6
Os08t0547500-02	Os08g0547500	8:27441235-27441441	Reverse	35	86	0.0029	45.7
Os08t0547500-01	Os08g0547500	8:27441235-27441441	Reverse	35	86	0.0029	45.7
Os04t0434600-00	Os04g0434600	4:21618493-21619130	Reverse	40	86	0.0029	42.5
Os05t0397900-01	KIN14J	5:19361041-19361397	Forward	60	85	0.004	30
Os11t0672400-00	Os11g0672400	11:27160392-27160454	Reverse	21	84	0.0054	76.2
Os04t0434600-00	Os04g0434600	4:21616339-21616842	Reverse	35	83	0.0074	51.4
Os03t0301800-01	Os03g0301800	3:10632339-10632729	Reverse	61	83	0.0074	27.9
Os02t0775400-01	SKIP interacting protein 26, SKIPa-interacting protein 26, SKIPa-interacting protein 26	2:32736572-32737068	Reverse	47	83	0.0074	42.6
